# Supplementary material for: Early Upper Paleolithic colonization across Europe: Time and mode of the Gravettian diffusion
Source: PLoS One. 2017 May 24;12(5):e0178506. doi: 10.1371/journal.pone.0178506 (PMC5443572; doi:10.1371/journal.pone.0178506)
Supplement: S2 Table — (XLSX) [file pone.0178506.s002.xlsx]

## Sheet: Untitled
Probability t1 < t2
t1	t2
Order	BK	GEISSE	KRE-H	RANIS	DVI	FUMAN	HENRY	TRENC	CASTI	SIRE	MAISI	LP	HOHLE	KRE-W	KC	SOLUT	GAREN	TARTE	HUCCOR	VB	ARBRE	PATAUD	PAGLI	PALOM	COMBE	WILEND	AK	MIRA	ARENE	POIAN	SIRG	DVI	BRILL
BK	0	0.9337	0.9843	1	1	1	1	1	1	1	1	1	1	1	1	1	1	1	1	1	1	1	1	1	1	1	1	1	1	1	1	1	1
GEISSE	0.06631	0	0.7575	0.9991	0.9999	1	0.9997	1	1	1	1	1	1	1	1	1	1	1	1	1	1	1	1	1	1	1	1	1	1	1	1	1	1
KRE-H	0.01573	0.2425	0	0.9776	0.9897	0.9961	0.9898	1	1	1	1	1	1	1	1	1	1	1	1	1	1	1	1	1	1	1	1	1	1	1	1	1	1
RANIS	1e-06	0.000907	0.022406	0	0.6055	0.6843	0.6626	1	1	1	1	1	1	1	1	1	1	1	1	1	1	1	1	1	1	1	1	1	1	1	1	1	1
DVI	0	0.000118	0.010275	0.3945	0	0.5748	0.5708	1	1	1	1	1	1	1	1	1	1	1	1	1	1	1	1	1	1	1	1	1	1	1	1	1	1
FUMAN	0	9e-06	0.003935	0.31574	0.4252	0	0.5162	1	1	1	1	1	1	1	1	1	1	1	1	1	1	1	1	1	1	1	1	1	1	1	1	1	1
HENRY	1e-06	0.000259	0.010228	0.3374	0.4292	0.4838	0	0.9998	1	1	1	1	1	1	1	1	1	1	1	1	1	1	1	1	1	1	1	1	1	1	1	1	1
TRENC	0	0	0	1.8e-05	1.1e-05	2e-06	0.000185	0	0.6963	0.9219	0.9947	0.9918	0.9781	0.9985	0.9939	1	1	1	0.9985	0.999	0.9999	1	0.9998	1	0.9999	1	1	1	1	1	1	1	1
CASTI	0	0	0	0	0	0	3e-06	0.30371	0	0.8658	0.9903	0.9847	0.9637	0.9974	0.9896	1	1	1	0.9971	0.9981	0.9999	1	0.9997	1	0.9998	1	1	1	1	1	1	1	1
SIRE	0	0	0	0	0	0	2e-06	0.07807	0.13416	0	0.7287	0.7324	0.7988	0.8999	0.9184	0.9929	0.987	0.9941	0.9535	0.9636	0.9886	0.9913	0.9852	0.9986	0.9902	1	1	1	1	1	1	1	1
MAISI	0	0	0	0	0	0	0	0.005299	0.009699	0.27134	0	0.5236	0.6782	0.8184	0.8657	0.9925	0.9803	0.9942	0.9199	0.9374	0.9824	0.9867	0.9758	0.9989	0.9841	1	1	1	1	1	1	1	1
LP	0	0	0	0	0	0	0	0.008166	0.015322	0.26757	0.4764	0	0.6583	0.7909	0.8496	0.9823	0.9681	0.9846	0.9061	0.9248	0.9729	0.9793	0.968	0.9964	0.9789	0.9999	1	1	1	1	1	1	1
HOHLE	0	0	0	0	0	0	3e-06	0.021864	0.0363	0.20115	0.3218	0.3417	0	0.5826	0.7042	0.8252	0.8144	0.8315	0.7645	0.7916	0.8484	0.8648	0.8649	0.9306	0.9015	0.9924	0.9983	0.9973	0.9993	0.9992	0.9998	1	1
KRE-W	0	0	0	0	0	0	0	0.001477	0.002592	0.10011	0.18161	0.20908	0.4174	0	0.6624	0.8189	0.8016	0.8275	0.7345	0.7672	0.8409	0.8626	0.8574	0.9399	0.8982	0.9955	0.9995	0.9986	0.9999	0.9997	1	1	1
KC	0	0	0	0	0	0	1e-06	0.006086	0.010392	0.08164	0.13433	0.15036	0.29584	0.3376	0	0.5855	0.5848	0.5928	0.559	0.5922	0.6464	0.6735	0.6948	0.7874	0.7638	0.9574	0.9821	0.9817	0.9908	0.9908	0.9959	0.9989	0.9989
SOLUT	0	0	0	0	0	0	0	3e-06	1e-06	0.007135	0.007482	0.017748	0.17481	0.18109	0.4145	0	0.5042	0.5131	0.4852	0.5274	0.6007	0.6394	0.6643	0.8084	0.7532	0.9846	0.9982	0.9952	0.9996	0.9991	1	1	1
GAREN	0	0	0	0	0	0	0	3.1e-05	2.5e-05	0.013033	0.01967	0.03189	0.1856	0.19837	0.4152	0.4958	0	0.5063	0.482	0.5228	0.5894	0.6261	0.6534	0.785	0.741	0.9772	0.9959	0.9925	0.9988	0.9983	0.9998	1	1
TARTE	0	0	0	0	0	0	0	2e-06	0	0.00594	0.005757	0.015374	0.16852	0.17247	0.4072	0.4869	0.4937	0	0.4761	0.5196	0.5929	0.6321	0.6585	0.8035	0.7483	0.984	0.9982	0.9953	0.9997	0.9991	1	1	1
HUCCOR	0	0	0	0	0	0	0	0.001524	0.002869	0.04648	0.08007	0.09387	0.23554	0.26546	0.441	0.5148	0.518	0.5239	0	0.5345	0.5897	0.6196	0.6462	0.7497	0.7265	0.9513	0.9804	0.9796	0.9904	0.9905	0.9961	0.999	0.9991
VB	0	0	0	0	0	0	0	0.001	0.00191	0.03637	0.06256	0.07523	0.2084	0.23278	0.4078	0.4726	0.4772	0.4804	0.4655	0	0.5513	0.582	0.614	0.7178	0.6982	0.9406	0.9752	0.9749	0.9874	0.9875	0.9947	0.9986	0.9987
ARBRE	0	0	0	0	0	0	0	5.4e-05	7.2e-05	0.011392	0.017582	0.027065	0.15158	0.15908	0.3536	0.3993	0.4106	0.4071	0.4103	0.4487	0	0.5358	0.5748	0.697	0.6727	0.9509	0.9851	0.9822	0.9943	0.9935	0.9984	0.9998	0.9997
PATAUD	0	0	0	0	0	0	0	2e-05	1.5e-05	0.008727	0.013281	0.020725	0.13518	0.13741	0.3265	0.3606	0.3739	0.3679	0.3804	0.418	0.4642	0	0.5439	0.6621	0.646	0.9415	0.9809	0.9778	0.9919	0.9912	0.9975	0.9996	0.9996
PAGLI	0	0	0	0	0	0	0	0.000169	0.000326	0.014758	0.024217	0.03198	0.13511	0.14262	0.30524	0.3357	0.3466	0.3415	0.3538	0.386	0.4252	0.4561	0	0.5986	0.5979	0.8909	0.9441	0.9482	0.969	0.9707	0.9853	0.9953	0.9956
PALOM	0	0	0	0	0	0	0	0	0	0.001419	0.001086	0.003558	0.06937	0.0601	0.21258	0.19155	0.215	0.19651	0.25034	0.28221	0.30298	0.3379	0.4014	0	0.5199	0.8882	0.9572	0.9556	0.9815	0.9808	0.994	0.9991	0.9991
COMBE	0	0	0	0	0	0	0	0.000124	0.000227	0.009783	0.015915	0.021129	0.09852	0.10176	0.23617	0.24681	0.25901	0.25172	0.27353	0.30179	0.3273	0.354	0.4021	0.4801	0	0.7992	0.8714	0.8871	0.9155	0.9228	0.95	0.9778	0.9798
WILEND	0	0	0	0	0	0	0	0	0	4.7e-05	1.2e-05	0.000108	0.007642	0.004472	0.04262	0.015409	0.022801	0.016018	0.04867	0.05942	0.04911	0.05847	0.10905	0.1118	0.20084	0	0.6448	0.708	0.7705	0.7952	0.874	0.9567	0.9612
AK	0	0	0	0	0	0	0	0	0	2e-06	0	2e-06	0.001729	0.000525	0.017892	0.001839	0.004123	0.001843	0.019639	0.024836	0.014926	0.019085	0.05594	0.04275	0.12859	0.3552	0	0.5934	0.659	0.6985	0.8003	0.9273	0.935
MIRA	0	0	0	0	0	0	0	0	0	1.6e-05	3e-06	2.5e-05	0.00275	0.00138	0.018322	0.004771	0.007479	0.004737	0.02042	0.025101	0.017792	0.022208	0.05181	0.04445	0.11295	0.29202	0.4066	0	0.5484	0.5937	0.6871	0.8387	0.8574
ARENE	0	0	0	0	0	0	0	0	0	0	0	1e-06	0.000685	0.000113	0.009158	0.000382	0.001192	0.000336	0.009617	0.012648	0.00575	0.00806	0.030959	0.018506	0.08447	0.22953	0.341	0.4516	0	0.5536	0.6601	0.8379	0.8575
POIAN	0	0	0	0	0	0	0	0	0	1e-06	1e-06	3e-06	0.000778	0.000269	0.009156	0.000889	0.001733	0.000864	0.0095	0.01255	0.00654	0.008798	0.029335	0.01923	0.07717	0.2048	0.30154	0.4063	0.4464	0	0.5966	0.7791	0.805
SIRG	0	0	0	0	0	0	0	0	0	0	0	0	0.000169	1.3e-05	0.00406	2.1e-05	0.000158	3.3e-05	0.003907	0.005282	0.001646	0.002458	0.014686	0.006032	0.05003	0.12601	0.19969	0.31285	0.3399	0.4034	0	0.7164	0.7522
DVI	0	0	0	0	0	0	0	0	0	0	0	0	2.5e-05	0	0.001117	0	3e-06	0	0.000975	0.001443	0.000202	0.000403	0.00474	0.000868	0.022229	0.04332	0.07271	0.16126	0.16212	0.22086	0.28358	0	0.5613
BRILL	0	0	0	0	0	0	0	0	0	0	0	0	2.9e-05	1e-06	0.001073	0	1.1e-05	1e-06	0.00091	0.001345	0.000262	0.000393	0.004374	0.000869	0.020228	0.03879	0.06498	0.14258	0.14246	0.19501	0.24782	0.4387	0
